# Supplementary material for: Secreted Expression of Thymosin β4 from Pinctada fucata in Pichia pastoris and Its Biological Activity
Source: Biology (Basel). 2025 May 15;14(5):553. doi: 10.3390/biology14050553 (PMC12108687; doi:10.3390/biology14050553)
Supplement: Supplementary file 1 [file biology-14-00553-s001.zip]

Archive with 2 entries (2 files):
- biology-3605611-supplementary Table S1.xlsx
- Supplemental material.pdf
