# Supplementary material for: Secreted Expression of Thymosin β4 from Pinctada fucata in Pichia pastoris and Its Biological Activity
Source: Biology (Basel). 2025 May 15;14(5):553. doi: 10.3390/biology14050553 (PMC12108687; doi:10.3390/biology14050553)
Supplement: Supplementary file 1 [file biology-14-00553-s001.zip › biology-3605611-supplementary Table S1.xlsx]

## Sheet: help
表单	表头	描述
help		各表单的表头解释
stat		本次项目的统计信息
	Sample	样品名
	Identified proteins	鉴定到的蛋白数目
	Quantified proteins	定量到的蛋白数目
	Identified peptides	鉴定到的肽段数目
	Quantified peptides	定量到的肽段数目
	Unique peptides	“唯一匹配”的肽段数目
protein		蛋白结果
	Accession	蛋白条目的Uniprot数据库登记号
	Protein ID	蛋白条目的Uniprot数据库编号
	Gene	蛋白条目的基因名
	Fasta description	蛋白序列数据库Fasta文件中对蛋白条目的描述信息，通常包括蛋白名称、物种名、物种编号、基因名、蛋白可靠性等级、数据库版本等信息
	Mw (kDa)	蛋白的分子量
	Length	蛋白的氨基酸长度
	Protein group	同一蛋白组中的其他蛋白的Uniprot数据库编号
	Protein group gene	同一蛋白组中的其他蛋白的基因名
	Score	MaxQuant给出的质量打分
	Sequence coverage (%)	鉴定到的肽段在leading蛋白上的覆盖区域大小，最大100%
	Unique sequence coverage (%)	所有唯一匹配肽段在蛋白上的覆盖度
	Peptides	肽段数目
	Unique peptides	唯一匹配肽段数目
	Spectra count	谱图计数
	Intensity	定量信号强度
	iBAQ peptides	蛋白酶解后的理论肽段数
	iBAQ	iBAQ定量数值
	iBAQ (%)	iBAQ百分比
peptide		肽段结果
	Sequence	肽段的氨基酸序列
	Peptide length	肽段的氨基酸长度
	Mass	肽段的理论分子量
	Proteins	包含此肽段序列的全部蛋白
	Accession	蛋白条目的Uniprot数据库登记号
	Protein ID	蛋白条目的Uniprot数据库编号
	Gene	蛋白条目的基因名
	Fasta description	蛋白序列数据库Fasta文件中对蛋白条目的描述信息，通常包括蛋白名称、物种名、物种编号、基因名、蛋白可靠性等级、数据库版本等信息
	Mw (kDa)	蛋白的分子量
	Length	蛋白的氨基酸长度
	Position	肽段在蛋白上的位置
	Unique (Groups)	肽段是否属于蛋白组的特征肽段
	Unique (Proteins)	肽段是否属于蛋白的特征肽段
	Charges	肽段的电荷数
	PEP	鉴定的后验错误率（Posterior Error Probability），越小越显著
	Score	搜索算法Andromeda给肽段的打分
	Experiment	对应样品的证据数量，如果不为空，认为该肽段存在于该样品
	Intensity	肽段定量信号强度

## Sheet: stat
Sample	Identified proteins	Quantified proteins	Identified peptides	Quantified peptides	Unique peptides
XXS-4	24	20	57	46	29

## Sheet: protein
Accession	Protein ID	Gene	Fasta description	Mw (kDa)	Length	Protein group	Protein group gene	Score	Sequence coverage (%)	Unique sequence coverage (%)	Peptides	Unique peptides	Peptide ID	Spectra count	Intensity	iBAQ	iBAQ (%)
A0A678WBT7	A0A678WBT7_PINFU		Thymosin beta OS=Pinctada fucata OX=50426 PE=2 SV=1	4.781	41			323.31	85.4%	85.4%	9	9	106;107;125;126;130;147;148;173;174	69	128060000000	32015000000	99.4813%
A0A0P0M052	A0A0P0M052_PINFU		ATP synthase subunit alpha OS=Pinctada fucata OX=50426 PE=2 SV=1	45.642	423	Q000T7		45.204	13.7%	13.7%	6	6	8;28;34;101;137;198	8	41382000	1532700	0.0048%
A0A194ALE3	A0A194ALE3_PINFU		Putative actin 00526 OS=Pinctada fucata OX=50426 PE=3 SV=1	41.776	376	B3GRV7;A0A0P0LDM5;A0A194AMJ0;A0A194AP19	;;;	56.339	23.9%	5.6%	6	1	20;21;32;170;194;215	6	66990000	2912600	0.0091%
Q2AAD2	Q2AAD2_PINFU		Cytoplasmic actin (Fragment) OS=Pinctada fucata OX=50426 PE=2 SV=1	41.124	371			5.9019	26.7%	8.1%	6	1	20;32;170;192;194;215	1	22239000	966930	0.0030%
G9FRU1	G9FRU1_PINFU		Polyubiquitin OS=Pinctada fucata OX=50426 PE=2 SV=1	8.678	77	V5IWR5		79.86	68.8%	68.8%	5	5	38;70;105;178;185	6	1057300000	151050000	0.4694%
A0A194ALQ1	A0A194ALQ1_PINFU		Elongation factor 1-alpha OS=Pinctada fucata OX=50426 PE=3 SV=1	50.464	461			41.215	13%	8.9%	4	2	29;57;97;121	5	79587000	2567300	0.0080%
A0A0P0LJN8	A0A0P0LJN8_PINFU		Elongation factor 1 alpha OS=Pinctada fucata OX=50426 PE=2 SV=1	27.949	256			6.9779	10.9%	3.5%	3	1	57;97;141	1	29944000	2138900	0.0066%
Q2HZD8	Q2HZD8_PINFU		ATP synthase subunit beta OS=Pinctada fucata OX=50426 PE=2 SV=1	56.606	523	A0A194AL63		23.457	6.5%	6.5%	3	3	58;193;207	3	16292000	525530	0.0016%
A0A0B4ZY93	A0A0B4ZY93_PINFU	GEP	Granulin epithelin variant 2 OS=Pinctada fucata OX=50426 GN=GEP PE=2 SV=1	156.246	1459	A0A0B5A1B9;A0A0B4ZW94;A0A0B5A378;A0A0B4ZW97;A0A0B5A1L7	GEP;GEP;GEP;GEP;GEP	11.449	3.4%	3.4%	2	2	68;131	2	13044000	197640	0.0006%
A0A194ALK6	A0A194ALK6_PINFU		Uncharacterized protein (Fragment) OS=Pinctada fucata OX=50426 PE=4 SV=1	25.029	219			18.67	9.6%	9.6%	2	2	19;145	5	0	0	0
A0A194AQ74	A0A194AQ74_PINFU		Tubulin beta chain OS=Pinctada fucata OX=50426 PE=3 SV=1	43.313	386			18.769	11.1%	11.1%	2	2	47;102	2	7074100	372320	0.0012%
A0A343BXU1	A0A343BXU1_PINFU		C/EBP-A OS=Pinctada fucata OX=50426 PE=2 SV=1	34.808	318			12.041	9.7%	9.7%	2	2	44;90	2	11754000	979520	0.0030%
H3JZA0	H3JZA0_PINFU	hsp	Heat shock protein 70 OS=Pinctada fucata OX=50426 GN=hsp 70 PE=3 SV=1	71.491	652	B5A802;A7YVD5;A0A194ANU4	;hsp70;	21.605	5.2%	5.2%	2	2	33;61	2	21636000	584750	0.0018%
S5TGX6	S5TGX6_PINIB		Heat shock protein 90 (Fragment) OS=Pinctada imbricata OX=66713 PE=2 SV=1	36.752	307	V5NAT0;W8TFL5	;	28.262	8.8%	8.8%	2	2	52;75	2	19123000	956140	0.0030%
A0A194AK46	A0A194AK46_PINFU		Uncharacterized protein OS=Pinctada fucata OX=50426 PE=4 SV=1	23.557	206			5.8536	3.9%	3.9%	1	1	143	1	1212100	101010	0.0003%
A0A194ALJ7	A0A194ALJ7_PINFU		S-adenosylmethionine synthase (Fragment) OS=Pinctada fucata OX=50426 PE=3 SV=1	23.959	217			8.1797	5.1%	5.1%	1	1	111	1	4794800	342480	0.0011%
A0A194ALP7	A0A194ALP7_PINFU		Uncharacterized protein OS=Pinctada fucata OX=50426 PE=4 SV=1	71.39	641			7.3747	0.9%	0.9%	1	1	43	1	4637000	107840	0.0003%
A0A194ALS9	A0A194ALS9_PINFU		Uncharacterized protein OS=Pinctada fucata OX=50426 PE=4 SV=1	12.853	112			6.2649	8%	8%	1	1	67	1	0	0	0
A0A194AM72	A0A194AM72_PINFU		Putative ras-related protein Rab-1A OS=Pinctada fucata OX=50426 PE=4 SV=1	22.749	204			6.8966	3.9%	3.9%	1	1	69	1	0	0	0
A0A194AQZ8	A0A194AQZ8_PINFU		40S ribosomal protein S8 OS=Pinctada fucata OX=50426 PE=3 SV=1	24.218	212			8.8764	7.1%	7.1%	1	1	60	1	2105500	161970	0.0005%
E5L5F2	E5L5F2_9BIVA	H3	Histone H3 (Fragment) OS=Pinctada nigra OX=221333 GN=H3 PE=3 SV=1	11.618	103	E5L5F1;E5L5E9;E5L5E7;E5L5E4;E5L5E3;E5L5E0;E5L5D9;Q64I46;K4ES34;A0A1D8I136;A0A1D8I134;A0A1D8I133;A0A1D8I129;A0A1D8I125	H3;H3;H3;H3;H3;H3;H3;H3;H3;H3;H3;H3;H3;H3	6.9287	6.8%	6.8%	1	1	30	1	2083600	416720	0.0013%
E9NS22	E9NS22_PINFU		Catalase OS=Pinctada fucata OX=50426 PE=2 SV=1	58.052	512			5.9363	1.4%	1.4%	1	1	202	1	26796000	893190	0.0028%
K7ZPD6	K7ZPD6_PINFU		Tubulin alpha chain OS=Pinctada fucata OX=50426 PE=2 SV=1	46.373	416	A0A194AM95;A0A194ALP3	;	8.1197	4.8%	4.8%	1	1	177	1	2745900	124810	0.0004%
Q5DVW2	Q5DVW2_PINFU	GAPDH	Glyceraldehyde 3-phosphate dehydrogenase (Fragment) OS=Pinctada fucata OX=50426 GN=GAPDH PE=2 SV=1	21.035	201	A0A0B5H0Y5;A0A1B1PIV1	GAPDH;	7.5584	4%	4%	1	1	199	2	0	0	0

## Sheet: peptide
Sequence	Peptide length	Missed cleavages	Mass	Proteins	Accession	Gene	Fasta description	Mw (kDa)	Length	Protein ID	Position	Unique (Groups)	Unique (Proteins)	Charges	PEP	Score	Intensity	Experiment
MSDKPDMEEVTK	12	1	1408.62	A0A678WBT7	A0A678WBT7		Thymosin beta OS=Pinctada fucata OX=50426 PE=2 SV=1	4.781	41	A0A678WBT7_PINFU	[1-12]	yes	yes	2;3	7.8098e-48	164.81	37771000000	20
MSDKPDMEEVTKFDK	15	2	1798.81	A0A678WBT7	A0A678WBT7		Thymosin beta OS=Pinctada fucata OX=50426 PE=2 SV=1	4.781	41	A0A678WBT7_PINFU	[1-15]	yes	yes	2;3;4	1.8725e-221	226.67	89739000000	31
NPLPTKETIDQEK	13	1	1511.78	A0A678WBT7	A0A678WBT7		Thymosin beta OS=Pinctada fucata OX=50426 PE=2 SV=1	4.781	41	A0A678WBT7_PINFU	[27-39]	yes	yes	2;3	9.6553e-79	156.58	76782000	3
NPLPTKETIDQEKK	14	2	1639.88	A0A678WBT7	A0A678WBT7		Thymosin beta OS=Pinctada fucata OX=50426 PE=2 SV=1	4.781	41	A0A678WBT7_PINFU	[27-40]	yes	yes	3	3.3044e-06	52.265	0	1
PDMEEVTKFDK	11	1	1337.62	A0A678WBT7	A0A678WBT7		Thymosin beta OS=Pinctada fucata OX=50426 PE=2 SV=1	4.781	41	A0A678WBT7_PINFU	[5-15]	yes	yes	2;3	2.0251e-259	252.42	323250000	4
SDKPDMEEVTK	11	1	1277.58	A0A678WBT7	A0A678WBT7		Thymosin beta OS=Pinctada fucata OX=50426 PE=2 SV=1	4.781	41	A0A678WBT7_PINFU	[2-12]	yes	yes	2	1.1929e-16	129.82	49217000	2
SDKPDMEEVTKFDK	14	2	1667.77	A0A678WBT7	A0A678WBT7		Thymosin beta OS=Pinctada fucata OX=50426 PE=2 SV=1	4.781	41	A0A678WBT7_PINFU	[2-15]	yes	yes	3	1.6881e-163	238.88	177390000	2
TETQEKNPLPTK	12	1	1384.72	A0A678WBT7	A0A678WBT7		Thymosin beta OS=Pinctada fucata OX=50426 PE=2 SV=1	4.781	41	A0A678WBT7_PINFU	[21-32]	yes	yes	2;3	1.4062e-16	128.01	821260000	3
TETQEKNPLPTKETIDQEK	19	2	2228.12	A0A678WBT7	A0A678WBT7		Thymosin beta OS=Pinctada fucata OX=50426 PE=2 SV=1	4.781	41	A0A678WBT7_PINFU	[21-39]	yes	yes	3;4	4.6473e-81	144.25	27422000	3
APGIIPR	7	0	722.444	A0A0P0M052;Q000T7	A0A0P0M052		ATP synthase subunit alpha OS=Pinctada fucata OX=50426 PE=2 SV=1	45.642	423	A0A0P0M052_PINFU	[118-124]	yes	no	2	9.5992e-07	85.306	0	1
EAYPGDVFYLHSR	13	0	1552.73	A0A0P0M052;Q000T7	A0A0P0M052		ATP synthase subunit alpha OS=Pinctada fucata OX=50426 PE=2 SV=1	45.642	423	A0A0P0M052_PINFU	[277-289]	yes	no	2;3	2.4517e-06	58.487	21059000	2
ELIIGDR	7	0	814.455	A0A0P0M052;Q000T7	A0A0P0M052		ATP synthase subunit alpha OS=Pinctada fucata OX=50426 PE=2 SV=1	45.642	423	A0A0P0M052_PINFU	[150-156]	yes	no	2	0.0092562	62.714	0	1
LTELLK	6	0	715.448	A0A0P0M052;Q000T7	A0A0P0M052		ATP synthase subunit alpha OS=Pinctada fucata OX=50426 PE=2 SV=1	45.642	423	A0A0P0M052_PINFU	[409-414]	yes	no	2	0.00044381	77.748	2941600	1
QMSLLLR	7	0	859.495	A0A0P0M052;Q000T7	A0A0P0M052		ATP synthase subunit alpha OS=Pinctada fucata OX=50426 PE=2 SV=1	45.642	423	A0A0P0M052_PINFU	[265-271]	yes	no	2	0.0043595	32.47	2699500	1
VGSAAQTKAMKQVAGSMK	18	2	1791.93	A0A0P0M052;Q000T7	A0A0P0M052		ATP synthase subunit alpha OS=Pinctada fucata OX=50426 PE=2 SV=1	45.642	423	A0A0P0M052_PINFU	[359-376]	yes	no	3	0.014827	16.306	14682000	2
DLTDYLMK	8	0	997.479	A0A194ALE3;B3GRV7;A0A0P0LDM5;A0A194AMJ0;A0A194AP19;Q2AAD2	A0A194ALE3		Putative actin 00526 OS=Pinctada fucata OX=50426 PE=3 SV=1	41.776	376	A0A194ALE3_PINFU	[185-192]	no	no	2	0.0084318	54.549	0	1
DLYANTVLSGGTTMFPGIADR	21	0	2198.07	A0A194ALE3	A0A194ALE3		Putative actin 00526 OS=Pinctada fucata OX=50426 PE=3 SV=1	41.776	376	A0A194ALE3_PINFU	[293-313]	yes	yes	2	3.7598e-12	59.607	7991600	1
EITALAPSTMK	11	0	1160.61	A0A194ALE3;B3GRV7;A0A0P0LDM5;A0A194AMJ0;Q2AAD2	A0A194ALE3		Putative actin 00526 OS=Pinctada fucata OX=50426 PE=3 SV=1	41.776	376	A0A194ALE3_PINFU	[317-327]	no	no	2	0.0053283	42.336	2601400	1
SYELPDGQVITIGNER	16	0	1789.88	A0A194ALE3;B3GRV7;A0A0P0LDM5;A0A194AMJ0;A0A194AP19;Q2AAD2	A0A194ALE3		Putative actin 00526 OS=Pinctada fucata OX=50426 PE=3 SV=1	41.776	376	A0A194ALE3_PINFU	[240-255]	no	no	2	2.4518e-05	52.928	28043000	1
VAPEEHPVLLTEAPLNPK	18	0	1953.06	A0A194ALE3;B3GRV7;A0A0P0LDM5;A0A194AP19;Q2AAD2	A0A194ALE3		Putative actin 00526 OS=Pinctada fucata OX=50426 PE=3 SV=1	41.776	376	A0A194ALE3_PINFU	[97-114]	no	no	3	1.4725e-09	63.827	16456000	1
YPIEHGIVTNWDDMEK	16	0	1945.89	A0A194ALE3;B3GRV7;A0A0P0LDM5;Q2AAD2	A0A194ALE3		Putative actin 00526 OS=Pinctada fucata OX=50426 PE=3 SV=1	41.776	376	A0A194ALE3_PINFU	[70-85]	no	no	3	0.00075108	38.613	11897000	1
TTGIVLDSGDGVTHTVPIYEGYALPHAIMR	30	0	3182.61	Q2AAD2	Q2AAD2		Cytoplasmic actin (Fragment) OS=Pinctada fucata OX=50426 PE=2 SV=1	41.124	371	Q2AAD2_PINFU	[149-178]	yes	yes	4	0.012533	16.276	22239000	1
ESTLHLVLR	9	0	1066.61	G9FRU1	G9FRU1		Polyubiquitin OS=Pinctada fucata OX=50426 PE=2 SV=1	8.678	77	G9FRU1_PINFU	[64-72]	yes	yes	2	2.5887e-36	170.66	391890000	1
IQDKEGIPPDQQR	13	1	1522.77	G9FRU1	G9FRU1		Polyubiquitin OS=Pinctada fucata OX=50426 PE=2 SV=1	8.678	77	G9FRU1_PINFU	[30-42]	yes	yes	3	0.016407	24.72	0	1
MQIFVK	6	0	764.425	G9FRU1;V5IWR5	G9FRU1		Polyubiquitin OS=Pinctada fucata OX=50426 PE=2 SV=1	8.678	77	G9FRU1_PINFU	[1-6]	yes	no	2	0.010467	94.669	35680000	1
TITLEVEPSDTIENVK	16	0	1786.92	G9FRU1;V5IWR5	G9FRU1		Polyubiquitin OS=Pinctada fucata OX=50426 PE=2 SV=1	8.678	77	G9FRU1_PINFU	[12-27]	yes	no	2	6.3649e-17	103.22	30942000	2
TLSDYNIQK	9	0	1080.55	G9FRU1;V5IWR5	G9FRU1		Polyubiquitin OS=Pinctada fucata OX=50426 PE=2 SV=1	8.678	77	G9FRU1_PINFU	[55-63]	yes	no	2	4.8766e-05	51.736	598840000	1
EHALLAFTLGVK	12	0	1297.74	A0A194ALQ1	A0A194ALQ1		Elongation factor 1-alpha OS=Pinctada fucata OX=50426 PE=3 SV=1	50.464	461	A0A194ALQ1_PINFU	[135-146]	yes	yes	2	2.0957e-12	109.42	6509200	1
IGGIGTVPVGR	11	0	1024.6	A0A0P0LJN8;A0A194ALQ1	A0A194ALQ1		Elongation factor 1-alpha OS=Pinctada fucata OX=50426 PE=3 SV=1	50.464	461	A0A194ALQ1_PINFU	[256-266]	no	no	2	4.2601e-08	99.802	25355000	1
LPLQDVYK	8	0	974.544	A0A0P0LJN8;A0A194ALQ1	A0A194ALQ1		Elongation factor 1-alpha OS=Pinctada fucata OX=50426 PE=3 SV=1	50.464	461	A0A194ALQ1_PINFU	[248-255]	no	no	2	0.00048158	88.942	33649000	1
NMITGTSQADCAVLIVAAGVGEFEAGISK	29	0	2908.43	A0A194ALQ1	A0A194ALQ1		Elongation factor 1-alpha OS=Pinctada fucata OX=50426 PE=3 SV=1	50.464	461	A0A194ALQ1_PINFU	[101-129]	yes	yes	2;3	0.0014166	30.135	14074000	2
QTVAVGVIK	9	0	913.56	A0A0P0LJN8	A0A0P0LJN8		Elongation factor 1 alpha OS=Pinctada fucata OX=50426 PE=2 SV=1	27.949	256	A0A0P0LJN8_PINFU	[224-232]	yes	yes	2	0.0010522	62.88	29944000	1
IGLFGGAGVGK	11	0	974.555	Q2HZD8;A0A194AL63	Q2HZD8		ATP synthase subunit beta OS=Pinctada fucata OX=50426 PE=2 SV=1	56.606	523	Q2HZD8_PINFU	[197-207]	yes	no	2	4.7052e-05	61.962	5493600	1
TVLIMELINNVAK	13	0	1456.83	Q2HZD8;A0A194AL63	Q2HZD8		ATP synthase subunit beta OS=Pinctada fucata OX=50426 PE=2 SV=1	56.606	523	Q2HZD8_PINFU	[208-220]	yes	no	2	0.00021878	52.79	5806200	1
VVDLLAPYAK	10	0	1087.63	Q2HZD8;A0A194AL63	Q2HZD8		ATP synthase subunit beta OS=Pinctada fucata OX=50426 PE=2 SV=1	56.606	523	Q2HZD8_PINFU	[184-193]	yes	no	2	0.00033935	75.109	4991800	1
ILWILPLLGLATADTLFFRPYDKVR	25	2	2930.68	A0A0B4ZY93;A0A0B5A1B9;A0A0B4ZW94;A0A0B5A378;A0A0B4ZW97;A0A0B5A1L7	A0A0B4ZY93	GEP	Granulin epithelin variant 2 OS=Pinctada fucata OX=50426 GN=GEP PE=2 SV=1	156.246	1459	A0A0B4ZY93_PINFU	[3-27]	yes	no	3	0.01893	0	0	1
PNAVCCADHIHCCPEGTTCDVSSGK	25	0	2831.12	A0A0B4ZY93;A0A0B5A1B9;A0A0B4ZW94	A0A0B4ZY93	GEP	Granulin epithelin variant 2 OS=Pinctada fucata OX=50426 GN=GEP PE=2 SV=1	156.246	1459	A0A0B4ZY93_PINFU	[1073-1097]	yes	no	4	0.018794	0.0030724	13044000	1
DKMGPEELQK	10	1	1173.57	A0A194ALK6	A0A194ALK6		Uncharacterized protein (Fragment) OS=Pinctada fucata OX=50426 PE=4 SV=1	25.029	219	A0A194ALK6_PINFU	[126-135]	yes	yes	2	0.00023029	60.59	0	4
RWEEYLEKEGK	11	2	1465.72	A0A194ALK6	A0A194ALK6		Uncharacterized protein (Fragment) OS=Pinctada fucata OX=50426 PE=4 SV=1	25.029	219	A0A194ALK6_PINFU	[146-156]	yes	yes	3	9.2788e-08	73.499	0	1
GHYTEGAELVDSVLDVVR	18	0	1957.97	A0A194AQ74	A0A194AQ74		Tubulin beta chain OS=Pinctada fucata OX=50426 PE=3 SV=1	43.313	386	A0A194AQ74_PINFU	[45-62]	yes	yes	3	1.1751e-09	65.107	4340200	1
LTTPTYGDLNHLVSATMSGVTTCLR	25	0	2707.33	A0A194AQ74	A0A194AQ74		Tubulin beta chain OS=Pinctada fucata OX=50426 PE=3 SV=1	43.313	386	A0A194AQ74_PINFU	[158-182]	yes	yes	3	0.01447	17.716	2734000	1
GALADSLVTSSTITPPPSPSESYTR	25	0	2533.25	A0A343BXU1	A0A343BXU1		C/EBP-A OS=Pinctada fucata OX=50426 PE=2 SV=1	34.808	318	A0A343BXU1_PINFU	[192-216]	yes	yes	3	0.018689	2.3442	0	1
LILDVK	6	0	699.453	A0A343BXU1	A0A343BXU1		C/EBP-A OS=Pinctada fucata OX=50426 PE=2 SV=1	34.808	318	A0A343BXU1_PINFU	[124-129]	yes	yes	2	0.0048702	59.641	11754000	1
EKCDEIIKWLDTNQLAEK	18	2	2232.11	H3JZA0;B5A802;A7YVD5;A0A194ANU4	H3JZA0	hsp	Heat shock protein 70 OS=Pinctada fucata OX=50426 GN=hsp 70 PE=3 SV=1	71.491	652	H3JZA0_PINFU	[572-589]	yes	no	3	0.015716	15.592	8776800	1
IINEPTAAAIAYGLDK	16	0	1658.89	H3JZA0;B5A802;A7YVD5;A0A194ANU4	H3JZA0	hsp	Heat shock protein 70 OS=Pinctada fucata OX=50426 GN=hsp 70 PE=3 SV=1	71.491	652	H3JZA0_PINFU	[172-187]	yes	no	2	1.5802e-12	87.363	12859000	1
GVVDSEDLPLNISR	14	0	1512.78	S5TGX6;V5NAT0;W8TFL5	S5TGX6		Heat shock protein 90 (Fragment) OS=Pinctada imbricata OX=66713 PE=2 SV=1	36.752	307	S5TGX6_PINIB	[172-185]	yes	no	2	2.8877e-19	114.86	11090000	1
KCVELFDEIAEDK	13	1	1594.75	S5TGX6;V5NAT0;W8TFL5	S5TGX6		Heat shock protein 90 (Fragment) OS=Pinctada imbricata OX=66713 PE=2 SV=1	36.752	307	S5TGX6_PINIB	[204-216]	yes	no	3	0.018945	8.3149	8032400	1
RFEEMAEK	8	1	1038.48	A0A194AK46	A0A194AK46		Uncharacterized protein OS=Pinctada fucata OX=50426 PE=4 SV=1	23.557	206	A0A194AK46_PINFU	[58-65]	yes	yes	2	0.014008	23.523	1212100	1
NFDLRPGVIVK	11	1	1256.72	A0A194ALJ7	A0A194ALJ7		S-adenosylmethionine synthase (Fragment) OS=Pinctada fucata OX=50426 PE=3 SV=1	23.959	217	A0A194ALJ7_PINFU	[174-184]	yes	yes	2	6.6109e-05	63.216	4794800	1
FYAFGR	6	0	759.37	A0A194ALP7	A0A194ALP7		Uncharacterized protein OS=Pinctada fucata OX=50426 PE=4 SV=1	71.39	641	A0A194ALP7_PINFU	[193-198]	yes	yes	2	0.00042195	81.297	4637000	1
ILQTHSNNL	9	0	1038.55	A0A194ALS9	A0A194ALS9		Uncharacterized protein OS=Pinctada fucata OX=50426 PE=4 SV=1	12.853	112	A0A194ALS9_PINFU	[104-112]	yes	yes	2	0.0054335	44.447	0	1
INASTPVK	8	0	828.471	A0A194AM72	A0A194AM72		Putative ras-related protein Rab-1A OS=Pinctada fucata OX=50426 PE=4 SV=1	22.749	204	A0A194AM72_PINFU	[191-198]	yes	yes	2	0.0012687	73.039	0	1
IIDVVYNASNNELVR	15	0	1717.9	A0A194AQZ8	A0A194AQZ8		40S ribosomal protein S8 OS=Pinctada fucata OX=50426 PE=3 SV=1	24.218	212	A0A194AQZ8_PINFU	[80-94]	yes	yes	2	1.3294e-05	57.019	2105500	1
EIAQDFK	7	0	849.423	E5L5F2;E5L5F1;E5L5E9;E5L5E7;E5L5E4;E5L5E3;E5L5E0;E5L5D9;Q64I46;K4ES34;A0A1D8I136;A0A1D8I134;A0A1D8I133;A0A1D8I129;A0A1D8I125	E5L5F2	H3	Histone H3 (Fragment) OS=Pinctada nigra OX=221333 GN=H3 PE=3 SV=1	11.618	103	E5L5F2_9BIVA	[66-72]	yes	no	2	0.0011785	39.663	2083600	1
VLKPEER	7	1	869.497	E9NS22	E9NS22		Catalase OS=Pinctada fucata OX=50426 PE=2 SV=1	58.052	512	E9NS22_PINFU	[447-453]	yes	yes	2	0.011579	23.037	26796000	1
TIGGGDDSFNTFFSETGAGK	20	0	2006.89	K7ZPD6;A0A194AM95;A0A194ALP3	K7ZPD6		Tubulin alpha chain OS=Pinctada fucata OX=50426 PE=2 SV=1	46.373	416	K7ZPD6_PINFU	[6-25]	yes	no	2	7.5902e-05	42.789	2745900	1
VIPELNGK	8	0	868.502	Q5DVW2;A0A0B5H0Y5;A0A1B1PIV1	Q5DVW2	GAPDH	Glyceraldehyde 3-phosphate dehydrogenase (Fragment) OS=Pinctada fucata OX=50426 GN=GAPDH PE=2 SV=1	21.035	201	Q5DVW2_PINFU	[172-179]	yes	no	2	0.00027647	83.614	30678000	2
